# Supplementary material for: A new species of Dischidia (Apocynaceae, Asclepiadoideae) from North-eastern Thailand
Source: PhytoKeys. 2020 Mar 17;144:23–30. doi: 10.3897/phytokeys.144.47977 (PMC7093575; doi:10.3897/phytokeys.144.47977)
Supplement: XML Treatment for Dischidia phuphanensis [file phytokeys.144.47977-treatment1.xml]

<!DOCTYPE tp:taxon-treatment
  PUBLIC "-//TaxonX//DTD Taxonomic Treatment Publishing DTD v0 20100105//EN" "tax-treatment-NSO.dtd">
<tp:taxon-treatment xmlns:tp="http://www.plazi.org/taxpub"><tp:treatment-meta><kwd-group><label>Taxon classification</label><kwd><named-content xmlns:xlink="http://www.w3.org/1999/xlink" content-type="kingdom">Plantae</named-content></kwd><kwd><named-content xmlns:xlink="http://www.w3.org/1999/xlink" content-type="order">Gentianales</named-content></kwd><kwd><named-content xmlns:xlink="http://www.w3.org/1999/xlink" content-type="family">Apocynaceae</named-content></kwd></kwd-group><mixed-citation publication-type="journal"><person-group><name><surname>Promprom</surname><given-names>Wilawan</given-names></name><name><surname>Chatan</surname><given-names>Wannachai</given-names></name></person-group><article-title>A new species of <italic><tp:taxon-name><tp:taxon-name-part taxon-name-part-type="genus" reg="Dischidia">Dischidia</tp:taxon-name-part></tp:taxon-name></italic> (<tp:taxon-name><tp:taxon-name-part taxon-name-part-type="family">Apocynaceae</tp:taxon-name-part></tp:taxon-name>, <tp:taxon-name><tp:taxon-name-part taxon-name-part-type="subfamily">Asclepiadoideae</tp:taxon-name-part></tp:taxon-name>) from North-eastern Thailand</article-title><source>PhytoKeys</source><day>17</day><month>3</month><year>2020</year><volume>144</volume><fpage>23</fpage><lpage>30</lpage><pub-id pub-id-type="doi">10.3897/phytokeys.144.47977</pub-id></mixed-citation></tp:treatment-meta><tp:nomenclature><tp:taxon-name><object-id xmlns:xlink="http://www.w3.org/1999/xlink" content-type="arpha" xlink:type="simple">74176D46-E5B6-5548-A1CB-55E19C540BD0</object-id>
            <tp:taxon-name-part taxon-name-part-type="genus" reg="Dischidia">Dischidia</tp:taxon-name-part>
            <tp:taxon-name-part taxon-name-part-type="species" reg="phuphanensis">phuphanensis</tp:taxon-name-part>
            <object-id xmlns:xlink="http://www.w3.org/1999/xlink" content-type="ipni" xlink:type="simple">urn:lsid:ipni.org:names:77208268-1</object-id>
          </tp:taxon-name><tp:taxon-authority>Chatan &amp; Promprom</tp:taxon-authority><tp:taxon-status xmlns:xlink="http://www.w3.org/1999/xlink" xlink:type="simple">sp. nov.</tp:taxon-status><xref ref-type="fig" rid="F1">Figures 1</xref><xref ref-type="fig" rid="F2">, 2</xref></tp:nomenclature><tp:treatment-sec sec-type="diagnosis" id="SECID0E5DAC"><title>Diagnosis.</title><p><italic><tp:taxon-name><tp:taxon-name-part taxon-name-part-type="genus" reg="Dischidia">Dischidia</tp:taxon-name-part> <tp:taxon-name-part taxon-name-part-type="species" reg="phuphanensis">phuphanensis</tp:taxon-name-part></tp:taxon-name></italic> is most similar to <italic><tp:taxon-name><tp:taxon-name-part taxon-name-part-type="genus" reg="Dischidia">D.</tp:taxon-name-part> <tp:taxon-name-part taxon-name-part-type="species" reg="tonkinensis">tonkinensis</tp:taxon-name-part></tp:taxon-name></italic>, but the new species differs from the latter in its elliptic or narrowly elliptic or slightly oblanceolate leaves (leaves in <italic><tp:taxon-name><tp:taxon-name-part taxon-name-part-type="genus" reg="Dischidia">D.</tp:taxon-name-part> <tp:taxon-name-part taxon-name-part-type="species" reg="tonkinensis">tonkinensis</tp:taxon-name-part></tp:taxon-name></italic> are ovate to ovate elliptic, rarely obovate), apex of corona lobes obtuse (with tips pointing downward in <italic><tp:taxon-name><tp:taxon-name-part taxon-name-part-type="genus" reg="Dischidia">D.</tp:taxon-name-part> <tp:taxon-name-part taxon-name-part-type="species" reg="tonkinensis">tonkinensis</tp:taxon-name-part></tp:taxon-name></italic>), yellow base of the corolla tube and light yellow or white apices of the lobes (white or orange-yellow corolla tube and lobes in <italic><tp:taxon-name><tp:taxon-name-part taxon-name-part-type="genus" reg="Dischidia">D.</tp:taxon-name-part> <tp:taxon-name-part taxon-name-part-type="species" reg="tonkinensis">tonkinensis</tp:taxon-name-part></tp:taxon-name></italic>) and the absence of a corolline corona (corolline corona present in <italic><tp:taxon-name><tp:taxon-name-part taxon-name-part-type="genus" reg="Dischidia">D.</tp:taxon-name-part> <tp:taxon-name-part taxon-name-part-type="species" reg="tonkinensis">tonkinensis</tp:taxon-name-part></tp:taxon-name></italic>). (Figures <xref ref-type="fig" rid="F1">1</xref>, <xref ref-type="fig" rid="F2">2</xref>)</p><fig id="F1" position="float" orientation="portrait"><object-id xmlns:xlink="http://www.w3.org/1999/xlink" content-type="doi" xlink:type="simple">10.3897/phytokeys.144.47977.figure1</object-id><object-id xmlns:xlink="http://www.w3.org/1999/xlink" content-type="arpha" xlink:type="simple">52AABAF5-0A11-5CD2-B99D-804FD69AA044</object-id><label>Figure 1.</label><caption><p><italic><tp:taxon-name><tp:taxon-name-part taxon-name-part-type="genus" reg="Dischidia">Dischidia</tp:taxon-name-part> <tp:taxon-name-part taxon-name-part-type="species" reg="phuphanensis">phuphanensis</tp:taxon-name-part></tp:taxon-name></italic>. <bold>A</bold> Plant climbing on rock <bold>B</bold> plant climbing on branches of shrub 2–3 m tall <bold>C</bold> branches and leaves <bold>D</bold> inflorescence <bold>E</bold> follicle (nearly mature) <bold>F</bold> dehiscent follicle. Photographed by Wannachai Chatan from <italic>W. Chatan 2489</italic> (<bold>A–D</bold>) and <italic>W. Chatan 2904</italic> (<bold>E, F</bold>).</p></caption><graphic xmlns:xlink="http://www.w3.org/1999/xlink" xlink:href="phytokeys-144-023-g001.jpg" position="float" orientation="portrait" xlink:type="simple" id="oo_389961.jpg"><uri content-type="original_file" xlink:type="simple">https://binary.pensoft.net/fig/389961</uri></graphic></fig><fig id="F2" position="float" orientation="portrait"><object-id xmlns:xlink="http://www.w3.org/1999/xlink" content-type="doi" xlink:type="simple">10.3897/phytokeys.144.47977.figure2</object-id><object-id xmlns:xlink="http://www.w3.org/1999/xlink" content-type="arpha" xlink:type="simple">321B5D54-0F9D-512C-A599-EF5C9E5F7F9E</object-id><label>Figure 2.</label><caption><p><italic><tp:taxon-name><tp:taxon-name-part taxon-name-part-type="genus" reg="Dischidia">Dischidia</tp:taxon-name-part> <tp:taxon-name-part taxon-name-part-type="species" reg="phuphanensis">phuphanensis</tp:taxon-name-part></tp:taxon-name></italic>. <bold>A</bold> Branch with leaves and inflorescences <bold>B</bold> bud <bold>C</bold> flower <bold>D</bold> dissected flower with half of corolla removed <bold>E</bold> calyx from abaxial side <bold>F</bold> gynostegium (side view), with coronal lobes removed <bold>G</bold> gynostegium (from above) <bold>H</bold> pollinarium <bold>I</bold> pistil <bold>J</bold> pistil (style-head removed) <bold>K</bold> follicle <bold>L</bold> seed <bold>A–J</bold> drawn by Wannachai Chatan from <italic>W. Chatan 2489</italic>, and <bold>K, L</bold> from <italic>W. Chatan 2904</italic>.</p></caption><graphic xmlns:xlink="http://www.w3.org/1999/xlink" xlink:href="phytokeys-144-023-g002.jpg" position="float" orientation="portrait" xlink:type="simple" id="oo_389963.jpg"><uri content-type="original_file" xlink:type="simple">https://binary.pensoft.net/fig/389963</uri></graphic></fig></tp:treatment-sec><tp:treatment-sec sec-type="material" id="SECID0ETKAC"><title>Type.</title><p><bold>Thailand</bold>: Sakon Nakhon Province, Phu Pha Yol National Park, 300–400 m, <named-content xmlns:xlink="http://www.w3.org/1999/xlink" content-type="dwc:verbatimCoordinates" xlink:type="simple"><named-content content-type="geo-json" specific-use="{&#34;type&#34;:&#34;Point&#34;,&#34;coordinates&#34;:[104.038944,16.935444]}" id="NCID0E5KAC" xlink:type="simple">16°56.126667'N, 104°2.336667'E</named-content></named-content>, 7 August 2017, <italic>W. Chatan 2489</italic> (holotype: BKF!; isotype: BK!).</p></tp:treatment-sec><tp:treatment-sec sec-type="description" id="SECID0EFLAC"><title>Description.</title><p><bold><italic>Plant</italic></bold> epiphytic or lithophytic, sometimes pendulous, fleshy, growing loosely rooted on the host trees or shrubs or on rocks, glabrous except in tube of corolla. <bold><italic>Branches</italic></bold> terete, 2.0–2.5 mm thick, green or greenish-purple; internodes 5–15 cm long. Stipular colleters paired, triangular, ca. 0.1 mm long. <bold><italic>Leaves</italic></bold> with cylindrical (slightly flattened above), 7–13 × 2.0–2.3 mm petiole; lamina green, dark green or purplish-green, underneath lighter green, slightly fleshy and coriaceous, elliptic, narrowly elliptic or slightly oblanceolate, 3–5 × 1.5–2.0 cm, apex acute-apiculate, base round or slightly acute, margin entire, gland present on adaxial side near lamina base, midrib and secondary veins inconspicuous on both surfaces. <bold><italic>Inflorescences</italic></bold> umbelliform, usually bearing 1–4 open flowers and 2–5 developing buds; bracts 2 subtending each flower, triangular, ca. 0.5 × 0.5 mm, greenish-brown, apex acute; peduncle extra-axillary or apparently axillary, persistent, 0–3 mm long; rachis 1–5 per peduncle, bearing scars of previous flowerings 1–3 × 1.0–1.8 mm; pedicels 1–2 × ± 0.5 mm. <bold><italic>Sepals</italic></bold> greenish-white, lobes ovate, 0.6–0.8 × 0.5–0.8 mm, apex round, without colleters. <bold><italic>Corolla</italic></bold> broadly urceolate or slightly globose, 2.4–2.6 × 2.4–2.5 mm, basally yellow, progressively fading into light yellow or white at the tips of the lobe, corolla tube with one ring of retrorse hairs in throat; lobes triangular to deltate, light yellow or white, 1.3–1.5 × ca. 1.3 mm, apex acute; corolline corona absent. <bold><italic>Gynostegium</italic></bold> conical in outline, 1.8–2.0 mm tall, 1.4–1.6 mm in diameter. subsessile; stipe ca. 0.1 mm tall. <bold><italic>Staminal corona</italic> lobes</bold> anchor-shaped, stalk ca. 0.8 mm high, apical part ca. 0.6 × 0.8 mm, apex obtuse. <bold><italic>Pollinarium</italic></bold> erect, ca. 2 mm long. <bold><italic>Pollinium</italic></bold> yellow, 0.6–0.8 × 0.20–0.22 mm, ellipsoidal; translator arms 1.0–1.2 mm long; corpusculum ovate, reddish-brown, 0.15–0.16 × 0.05–0.07 mm. <bold><italic>Ovary</italic></bold> bicarpellate, bottle-shaped and slightly flattened, 0.7–1.0 mm long, each carpel ca. 0.2–0.5 mm in basal diameter. <bold><italic>Follicles</italic></bold> solitary by abortion. linear, 38–45 × 2.5–3.0 mm, green when immature changing to brown when ripe. <bold><italic>Seed</italic></bold> slightly cylindrical, 3.8–4.0 × 1.3–1.5 mm, base obconic, bearing white coma 30–32 mm long.</p></tp:treatment-sec><tp:treatment-sec sec-type="Additional specimen examined" id="SECID0EWNAC"><title>Additional specimen examined.</title><p>Thailand, Sakon Nakhon Province: Phu Pha Yol National Park, 300–400 m alt., <named-content xmlns:xlink="http://www.w3.org/1999/xlink" content-type="dwc:verbatimCoordinates" xlink:type="simple"><named-content content-type="geo-json" specific-use="{&#34;type&#34;:&#34;Point&#34;,&#34;coordinates&#34;:[104.039194,16.935333]}" id="NCID0E6NAC" xlink:type="simple">16°56'07.2"N, 104°02'21.1"E</named-content></named-content>, 5 September 2017, <italic>W. Chatan 2904</italic> (paratype: BKF).</p></tp:treatment-sec><tp:treatment-sec sec-type="phenology" id="SECID0EGOAC"><title>Phenology.</title><p>Flowering in July–September and fruiting in Aug–December.</p></tp:treatment-sec><tp:treatment-sec sec-type="distribution" id="SECID0ELOAC"><title>Distribution.</title><p>The new species is endemic to Thailand and is known only from the type locality, Phu Pha Yol National Park, Sakon Nakhon Province, north-eastern Thailand (Figure <xref ref-type="fig" rid="F3">3</xref>).</p><fig id="F3" position="float" orientation="portrait"><object-id xmlns:xlink="http://www.w3.org/1999/xlink" content-type="doi" xlink:type="simple">10.3897/phytokeys.144.47977.figure3</object-id><object-id xmlns:xlink="http://www.w3.org/1999/xlink" content-type="arpha" xlink:type="simple">418D0630-59FA-56B3-9133-AD7E0E422499</object-id><label>Figure 3.</label><caption><p>Distribution of <italic><tp:taxon-name><tp:taxon-name-part taxon-name-part-type="genus" reg="Dischidia">Dischidia</tp:taxon-name-part> <tp:taxon-name-part taxon-name-part-type="species" reg="phuphanensis">phuphanensis</tp:taxon-name-part></tp:taxon-name></italic> (black triangle) in Phu Pha Yol National Park, Sakon Nakhon Province, Thailand.</p></caption><graphic xmlns:xlink="http://www.w3.org/1999/xlink" xlink:href="phytokeys-144-023-g003.jpg" position="float" orientation="portrait" xlink:type="simple" id="oo_389964.jpg"><uri content-type="original_file" xlink:type="simple">https://binary.pensoft.net/fig/389964</uri></graphic></fig></tp:treatment-sec><tp:treatment-sec sec-type="ecology" id="SECID0ENPAC"><title>Ecology.</title><p>This new species grows in both slightly open and in shaded areas in mixed deciduous forest at an elevation of 300–400 m.</p></tp:treatment-sec><tp:treatment-sec sec-type="Vernacular name" id="SECID0ESPAC"><title>Vernacular name.</title><p>Thao Rag Noi.</p></tp:treatment-sec><tp:treatment-sec sec-type="etymology" id="SECID0EXPAC"><title>Etymology.</title><p>The specific epithet of <italic><tp:taxon-name><tp:taxon-name-part taxon-name-part-type="genus" reg="Dischidia">Dischidia</tp:taxon-name-part> <tp:taxon-name-part taxon-name-part-type="species" reg="phuphanensis">phuphanensis</tp:taxon-name-part></tp:taxon-name></italic> refers to its type locality, the Phuphan mountain range.</p></tp:treatment-sec><tp:treatment-sec sec-type="Preliminary conservation status" id="SECID0EJAAE"><title>Preliminary conservation status.</title><p>One population of <italic><tp:taxon-name><tp:taxon-name-part taxon-name-part-type="genus" reg="Dischidia">Dischidia</tp:taxon-name-part> <tp:taxon-name-part taxon-name-part-type="species" reg="phuphanensis">phuphanensis</tp:taxon-name-part></tp:taxon-name></italic> was found at the type locality in Phu Pha Yol National Park, Sakon Nakhon Province, north-east Thailand. It is estimated to number fewer than 250 mature individuals. Therefore, it should be considered as “Endangered (EN)” according to the IUCN criteria D (<xref ref-type="bibr" rid="B5">IUCN 2017</xref>).</p></tp:treatment-sec><tp:treatment-sec sec-type="discussion" id="SECID0E5AAE"><title>Discussion.</title><p><italic><tp:taxon-name><tp:taxon-name-part taxon-name-part-type="genus" reg="Dischidia">Dischidia</tp:taxon-name-part> <tp:taxon-name-part taxon-name-part-type="species" reg="phuphanensis">phuphanensis</tp:taxon-name-part></tp:taxon-name></italic> is similar to <italic><tp:taxon-name><tp:taxon-name-part taxon-name-part-type="genus" reg="Dischidia">D.</tp:taxon-name-part> <tp:taxon-name-part taxon-name-part-type="species" reg="tonkinensis">tonkinensis</tp:taxon-name-part></tp:taxon-name></italic>, from China, Indochina and Thailand (<xref ref-type="bibr" rid="B10">Thaithong et al. 2018</xref>). Similarities include their stems (thick, succulent, 2–3 mm in diameter, glabrous), glabrous petiole and lamina, succulent and coriaceous leaves and their glabrous corolla lobes. However, the new species differs from <italic><tp:taxon-name><tp:taxon-name-part taxon-name-part-type="genus" reg="Dischidia">D.</tp:taxon-name-part> <tp:taxon-name-part taxon-name-part-type="species" reg="tonkinensis">tonkinensis</tp:taxon-name-part></tp:taxon-name></italic> in its elliptic or narrowly elliptic or slightly oblanceolate leaves, the obtuse apex of the staminal corona lobes, the yellow base of the corolla tube, the light yellow or white apices of the lobes and absence of a corolline corona. <italic><tp:taxon-name><tp:taxon-name-part taxon-name-part-type="genus" reg="Dischidia">Dischidia</tp:taxon-name-part> <tp:taxon-name-part taxon-name-part-type="species" reg="tonkinensis">tonkinensis</tp:taxon-name-part></tp:taxon-name></italic> has ovate to ovate-elliptic, or rarely obovate lamina, the apices of the staminal corona lobes are retuse; it has a white or orange-yellow corolla tube and lobes and possesses a corolline corona. The new species is similar to <italic><tp:taxon-name><tp:taxon-name-part taxon-name-part-type="genus" reg="Dischidia">D.</tp:taxon-name-part> <tp:taxon-name-part taxon-name-part-type="species" reg="acuminata">acuminata</tp:taxon-name-part></tp:taxon-name></italic> Costantin, from Vietnam, in that they share the 1–5 branches to the inflorescence, the short peduncle 0–3 mm long and the absence of a corolline corona. It differs from <italic><tp:taxon-name><tp:taxon-name-part taxon-name-part-type="genus" reg="Dischidia">D.</tp:taxon-name-part> <tp:taxon-name-part taxon-name-part-type="species" reg="acuminata">acuminata</tp:taxon-name-part></tp:taxon-name></italic> by the triangular to deltate corolla lobes and with acute apices (narrowly shape, thick and abaxial side nose-like in <italic><tp:taxon-name><tp:taxon-name-part taxon-name-part-type="genus" reg="Dischidia">D.</tp:taxon-name-part> <tp:taxon-name-part taxon-name-part-type="species" reg="acuminata">acuminata</tp:taxon-name-part></tp:taxon-name></italic> (<xref ref-type="bibr" rid="B2">Constantin 1912</xref>))</p><p>The genus <italic><tp:taxon-name><tp:taxon-name-part taxon-name-part-type="genus" reg="Dischidia">Dischidia</tp:taxon-name-part></tp:taxon-name></italic> may be divided into two main groups based on the leaf types, i.e. those with pitcher-like leaves and species with non-pitcher-like leaves. <italic><tp:taxon-name><tp:taxon-name-part taxon-name-part-type="genus" reg="Dischidia">Dischidia</tp:taxon-name-part> <tp:taxon-name-part taxon-name-part-type="species" reg="phuphanensis">phuphanensis</tp:taxon-name-part></tp:taxon-name></italic> has non-pitcher-like leaves. The most recent revision of <italic><tp:taxon-name><tp:taxon-name-part taxon-name-part-type="genus" reg="Dischidia">Dischidia</tp:taxon-name-part></tp:taxon-name></italic> in Thailand was by <xref ref-type="bibr" rid="B10">Thaithong et al. (2018)</xref> and nineteen species were recognised. This was made up of one species with pitcher-like leaves and 18 species with non-pitcher-like leaves. After this new species is added to this group, the number of species with non-pitcher-like leaves is 19. A key to the species with non-pitcher-like leaves in Thailand is provided below and is modified from <xref ref-type="bibr" rid="B10">Thaithong et al. (2018)</xref>. Details of the morphological differences between <italic><tp:taxon-name><tp:taxon-name-part taxon-name-part-type="genus" reg="Dischidia">D.</tp:taxon-name-part> <tp:taxon-name-part taxon-name-part-type="species" reg="phuphanensis">phuphanensis</tp:taxon-name-part></tp:taxon-name></italic> and <italic><tp:taxon-name><tp:taxon-name-part taxon-name-part-type="genus" reg="Dischidia">D.</tp:taxon-name-part> <tp:taxon-name-part taxon-name-part-type="species" reg="tonkinensis">tonkinensis</tp:taxon-name-part></tp:taxon-name></italic> are presented in Table <xref ref-type="table" rid="T1">1</xref>.</p><table-wrap id="T1" position="float" orientation="portrait"><label>Table 1.</label><caption><p>Distinguishing features between <italic><tp:taxon-name><tp:taxon-name-part taxon-name-part-type="genus" reg="Dischidia">Dischidia</tp:taxon-name-part> <tp:taxon-name-part taxon-name-part-type="species" reg="phuphanensis">phuphanensis</tp:taxon-name-part></tp:taxon-name></italic> and <italic><tp:taxon-name><tp:taxon-name-part taxon-name-part-type="genus" reg="Dischidia">D.</tp:taxon-name-part> <tp:taxon-name-part taxon-name-part-type="species" reg="tonkinensis">tonkinensis</tp:taxon-name-part></tp:taxon-name></italic>.</p></caption><table id="TID0EM4AE" rules="all"><tbody><tr><th rowspan="1" colspan="1">Characters</th><th rowspan="1" colspan="1">
                    <italic><tp:taxon-name><tp:taxon-name-part taxon-name-part-type="genus" reg="Dischidia">D.</tp:taxon-name-part> <tp:taxon-name-part taxon-name-part-type="species" reg="phuphanensis">phuphanensis</tp:taxon-name-part></tp:taxon-name></italic>
                  </th><th rowspan="1" colspan="1">
                    <italic><tp:taxon-name><tp:taxon-name-part taxon-name-part-type="genus" reg="Dischidia">D.</tp:taxon-name-part> <tp:taxon-name-part taxon-name-part-type="species" reg="tonkinensis">tonkinensis</tp:taxon-name-part></tp:taxon-name></italic>
                  </th></tr><tr><td rowspan="1" colspan="1">1. Leaf shape</td><td rowspan="1" colspan="1">elliptic or narrowly elliptic or slightly oblanceolate</td><td rowspan="1" colspan="1">ovate to ovate-elliptic, rarely obovate</td></tr><tr><td rowspan="1" colspan="1">2. Corolla colour outside</td><td rowspan="1" colspan="1">tube yellow at base, light yellow or white towards apices of lobes</td><td rowspan="1" colspan="1">white or orange-yellow tube and lobes</td></tr><tr><td rowspan="1" colspan="1">3. Corolline corona</td><td rowspan="1" colspan="1">Absent</td><td rowspan="1" colspan="1">present</td></tr><tr><td rowspan="1" colspan="1">4. Staminal corona lobes</td><td rowspan="1" colspan="1">stalked, anchor shaped with apex obtuse</td><td rowspan="1" colspan="1">stalked, anchor shaped with apex retuse</td></tr></tbody></table></table-wrap><sec sec-type="Key to species of Dischidia with non-pitcher-like leaves in Thailand" id="SECID0EELAE"><title>Key to species of <italic><tp:taxon-name><tp:taxon-name-part taxon-name-part-type="genus" reg="Dischidia">Dischidia</tp:taxon-name-part></tp:taxon-name></italic> with non-pitcher-like leaves in Thailand</title><table-wrap content-type="key" position="anchor" orientation="portrait"><table id="TID0EHHAC" rules="all"><tbody><tr><td rowspan="1" colspan="1">1</td><td rowspan="1" colspan="1">Leaves broadly ovate or orbicular or orbicular-peltate; if elliptic, then mixed with others that are peltate or orbicular</td><td rowspan="1" colspan="1">
                      <bold>2</bold>
                    </td></tr><tr><td rowspan="1" colspan="1">–</td><td rowspan="1" colspan="1">Leaves narrowly ovate, elliptic, narrowly elliptic, obovate, lanceolate, oblanceolate, or spathulate; not mixed with peltate or orbicular leaves</td><td rowspan="1" colspan="1">
                      <bold>5</bold>
                    </td></tr><tr><td rowspan="1" colspan="1">2</td><td rowspan="1" colspan="1">Leaves broadly ovate or orbicular or elliptic, abaxial sides slightly flattened</td><td rowspan="1" colspan="1">
                      <bold><italic><tp:taxon-name><tp:taxon-name-part taxon-name-part-type="genus" reg="Dischidia">D.</tp:taxon-name-part> <tp:taxon-name-part taxon-name-part-type="species" reg="nummularia">nummularia</tp:taxon-name-part></tp:taxon-name></italic></bold>
                    </td></tr><tr><td rowspan="1" colspan="1">–</td><td rowspan="1" colspan="1">Leaves peltate or orbicular, abaxial sides distinctly concave;</td><td rowspan="1" colspan="1">
                      <bold>3</bold>
                    </td></tr><tr><td rowspan="1" colspan="1">3</td><td rowspan="1" colspan="1">Branches pubescent</td><td rowspan="1" colspan="1">
                      <bold><italic><tp:taxon-name><tp:taxon-name-part taxon-name-part-type="genus" reg="Dischidia">D.</tp:taxon-name-part> <tp:taxon-name-part taxon-name-part-type="species" reg="astephana">astephana</tp:taxon-name-part></tp:taxon-name></italic></bold>
                    </td></tr><tr><td rowspan="1" colspan="1">–</td><td rowspan="1" colspan="1">Branches glabrous</td><td rowspan="1" colspan="1">
                      <bold>4</bold>
                    </td></tr><tr><td rowspan="1" colspan="1">4</td><td rowspan="1" colspan="1">
                      Staminal corona lobes ± absent</td><td rowspan="1" colspan="1">
                      <bold><italic><tp:taxon-name><tp:taxon-name-part taxon-name-part-type="genus" reg="Dischidia">D.</tp:taxon-name-part> <tp:taxon-name-part taxon-name-part-type="species" reg="imbricata">imbricata</tp:taxon-name-part></tp:taxon-name></italic></bold>
                    </td></tr><tr><td rowspan="1" colspan="1">–</td><td rowspan="1" colspan="1">
                      Staminal corona lobes consisting of spreading horn-like projections</td><td rowspan="1" colspan="1">
                      <bold><italic><tp:taxon-name><tp:taxon-name-part taxon-name-part-type="genus" reg="Dischidia">D.</tp:taxon-name-part> <tp:taxon-name-part taxon-name-part-type="species" reg="cornuta">cornuta</tp:taxon-name-part></tp:taxon-name></italic></bold>
                    </td></tr><tr><td rowspan="1" colspan="1">5</td><td rowspan="1" colspan="1">Leaves abruptly laterally expanded at the middle or in upper half</td><td rowspan="1" colspan="1">
                      <bold><italic><tp:taxon-name><tp:taxon-name-part taxon-name-part-type="genus" reg="Dischidia">D.</tp:taxon-name-part> <tp:taxon-name-part taxon-name-part-type="species" reg="singularis">singularis</tp:taxon-name-part></tp:taxon-name></italic></bold>
                    </td></tr><tr><td rowspan="1" colspan="1">–</td><td rowspan="1" colspan="1">Leaves not expanded in upper half</td><td rowspan="1" colspan="1">
                      <bold>6</bold>
                    </td></tr><tr><td rowspan="1" colspan="1">6</td><td rowspan="1" colspan="1">Leaves linear or narrowly elliptic or spathulate; proportion of length /width is 3.8–16</td><td rowspan="1" colspan="1">
                      <bold><italic><tp:taxon-name><tp:taxon-name-part taxon-name-part-type="genus" reg="Dischidia">D.</tp:taxon-name-part> <tp:taxon-name-part taxon-name-part-type="species" reg="bengalensis">bengalensis</tp:taxon-name-part></tp:taxon-name></italic></bold>
                    </td></tr><tr><td rowspan="1" colspan="1">–</td><td rowspan="1" colspan="1">Leaves ovate, elliptic, lanceolate, obovate, slightly oblanceolate or broadly obovate; proportion of length/width ratio smaller than 3.8</td><td rowspan="1" colspan="1">
                      <bold>7</bold>
                    </td></tr><tr><td rowspan="1" colspan="1">7</td><td rowspan="1" colspan="1">Leaves broadly obovate, rarely elliptic; staminal corona lobes broadly saddle-shaped</td><td rowspan="1" colspan="1">
                      <bold><italic><tp:taxon-name><tp:taxon-name-part taxon-name-part-type="genus" reg="Dischidia">D.</tp:taxon-name-part> <tp:taxon-name-part taxon-name-part-type="species" reg="griffithii">griffithii</tp:taxon-name-part></tp:taxon-name></italic></bold>
                    </td></tr><tr><td rowspan="1" colspan="1">–</td><td rowspan="1" colspan="1">Leaves ovate, elliptic, slightly elliptic, lanceolate, slightly oblanceolate; staminal corona lobes anchor shaped or sagittate or reduced to minute swellings</td><td rowspan="1" colspan="1">
                      <bold>8</bold>
                    </td></tr><tr><td rowspan="1" colspan="1">8</td><td rowspan="1" colspan="1">Branches pubescent, tomentose or hirsute</td><td rowspan="1" colspan="1">
                      <bold>9</bold>
                    </td></tr><tr><td rowspan="1" colspan="1">–</td><td rowspan="1" colspan="1">Branches glabrous</td><td rowspan="1" colspan="1">
                      <bold>11</bold>
                    </td></tr><tr><td rowspan="1" colspan="1">9</td><td rowspan="1" colspan="1">Corolla pink, red, dark red or purple, 6–7 mm long, with two rings of hairs inside around mouth of tube</td><td rowspan="1" colspan="1">
                      <bold><italic><tp:taxon-name><tp:taxon-name-part taxon-name-part-type="genus" reg="Dischidia">D.</tp:taxon-name-part> <tp:taxon-name-part taxon-name-part-type="species" reg="hirsuta">hirsuta</tp:taxon-name-part></tp:taxon-name></italic></bold>
                    </td></tr><tr><td rowspan="1" colspan="1">–</td><td rowspan="1" colspan="1">Corolla white or creamy white, less than 5.5 mm long, mouth of corolla tube glabrous or with a single ring of hairs</td><td rowspan="1" colspan="1">
                      <bold>10</bold>
                    </td></tr><tr><td rowspan="1" colspan="1">10</td><td rowspan="1" colspan="1">Corolla ribbed inside; apices of corona lobes sagittate</td><td rowspan="1" colspan="1">
                      <bold><italic><tp:taxon-name><tp:taxon-name-part taxon-name-part-type="genus" reg="Dischidia">D.</tp:taxon-name-part> <tp:taxon-name-part taxon-name-part-type="species" reg="rimicola">rimicola</tp:taxon-name-part></tp:taxon-name></italic></bold>
                    </td></tr><tr><td rowspan="1" colspan="1">–</td><td rowspan="1" colspan="1">Corolla smooth inside; apices of corona lobes cuneiform</td><td rowspan="1" colspan="1">
                      <bold><italic><tp:taxon-name><tp:taxon-name-part taxon-name-part-type="genus" reg="Dischidia">D.</tp:taxon-name-part> <tp:taxon-name-part taxon-name-part-type="species" reg="tomentella">tomentella</tp:taxon-name-part></tp:taxon-name></italic></bold>
                    </td></tr><tr><td rowspan="1" colspan="1">11</td><td rowspan="1" colspan="1">
                      Staminal corona lobes reduced to minute swellings</td><td rowspan="1" colspan="1">
                      <bold><italic><tp:taxon-name><tp:taxon-name-part taxon-name-part-type="genus" reg="Dischidia">D.</tp:taxon-name-part> <tp:taxon-name-part taxon-name-part-type="species" reg="kerrii">kerrii</tp:taxon-name-part></tp:taxon-name></italic></bold>
                    </td></tr><tr><td rowspan="1" colspan="1">–</td><td rowspan="1" colspan="1">
                      Staminal corona lobes stalked and anchor-shaped or sagittate</td><td rowspan="1" colspan="1">
                      <bold>12</bold>
                    </td></tr><tr><td rowspan="1" colspan="1">12</td><td rowspan="1" colspan="1">Branches and leaves succulent</td><td rowspan="1" colspan="1">
                      <bold>13</bold>
                    </td></tr><tr><td rowspan="1" colspan="1">–</td><td rowspan="1" colspan="1">Branches and leaves not succulent</td><td rowspan="1" colspan="1">
                      <bold>14</bold>
                    </td></tr><tr><td rowspan="1" colspan="1">13</td><td rowspan="1" colspan="1">Apices of staminal corona lobes obtuse</td><td rowspan="1" colspan="1">
                      <bold><italic><tp:taxon-name><tp:taxon-name-part taxon-name-part-type="genus" reg="Dischidia">D.</tp:taxon-name-part> <tp:taxon-name-part taxon-name-part-type="species" reg="phuphanensis">phuphanensis</tp:taxon-name-part></tp:taxon-name></italic></bold>
                    </td></tr><tr><td rowspan="1" colspan="1">–</td><td rowspan="1" colspan="1">Apices of staminal corona lobes retuse</td><td rowspan="1" colspan="1">
                      <bold><italic><tp:taxon-name><tp:taxon-name-part taxon-name-part-type="genus" reg="Dischidia">D.</tp:taxon-name-part> <tp:taxon-name-part taxon-name-part-type="species" reg="tonkinensis">tonkinensis</tp:taxon-name-part></tp:taxon-name></italic></bold>
                    </td></tr><tr><td rowspan="1" colspan="1">14</td><td rowspan="1" colspan="1">Corolla tube and lobes glabrous inside</td><td rowspan="1" colspan="1">
                      <bold><italic><tp:taxon-name><tp:taxon-name-part taxon-name-part-type="genus" reg="Dischidia">D.</tp:taxon-name-part> <tp:taxon-name-part taxon-name-part-type="species" reg="calva">calva</tp:taxon-name-part></tp:taxon-name></italic></bold>
                    </td></tr><tr><td rowspan="1" colspan="1">–</td><td rowspan="1" colspan="1">Corolla with hairs at mouth of tube or on adaxial side of lobes</td><td rowspan="1" colspan="1">
                      <bold>15</bold>
                    </td></tr><tr><td rowspan="1" colspan="1">15</td><td rowspan="1" colspan="1">Corolla with two distinct rings of hairs only in mouth of tube</td><td rowspan="1" colspan="1">
                      <bold><italic><tp:taxon-name><tp:taxon-name-part taxon-name-part-type="genus" reg="Dischidia">D.</tp:taxon-name-part> <tp:taxon-name-part taxon-name-part-type="species" reg="fruticulosa">fruticulosa</tp:taxon-name-part></tp:taxon-name></italic></bold>
                    </td></tr><tr><td rowspan="1" colspan="1">–</td><td rowspan="1" colspan="1">Corolla with a single ring of hairs around mouth of tube</td><td rowspan="1" colspan="1">
                      <bold>16</bold>
                    </td></tr><tr><td rowspan="1" colspan="1">16</td><td rowspan="1" colspan="1">Corolla lobes adaxially pubescent</td><td rowspan="1" colspan="1">
                      <bold>17</bold>
                    </td></tr><tr><td rowspan="1" colspan="1">–</td><td rowspan="1" colspan="1">Corolla lobes adaxially glabrous</td><td rowspan="1" colspan="1">
                      <bold>19</bold>
                    </td></tr><tr><td rowspan="1" colspan="1">17</td><td rowspan="1" colspan="1">Corolla lobes triangular, with a ring of hairs around base only</td><td rowspan="1" colspan="1">
                      <bold><italic><tp:taxon-name><tp:taxon-name-part taxon-name-part-type="genus" reg="Dischidia">D.</tp:taxon-name-part> <tp:taxon-name-part taxon-name-part-type="species" reg="albida">albida</tp:taxon-name-part></tp:taxon-name></italic></bold>
                    </td></tr><tr><td rowspan="1" colspan="1">–</td><td rowspan="1" colspan="1">Corolla lobes lanceolate, with hairs from base to the middle</td><td rowspan="1" colspan="1">
                      <bold>18</bold>
                    </td></tr><tr><td rowspan="1" colspan="1">18</td><td rowspan="1" colspan="1">Leaves 1.5–3.0 × 0.7–1.3 cm; corona lobes anchor-shaped with rounded apices</td><td rowspan="1" colspan="1">
                      <bold><italic><tp:taxon-name><tp:taxon-name-part taxon-name-part-type="genus" reg="Dischidia">D.</tp:taxon-name-part> <tp:taxon-name-part taxon-name-part-type="species" reg="tricholoba">tricholoba</tp:taxon-name-part></tp:taxon-name></italic></bold>
                    </td></tr><tr><td rowspan="1" colspan="1">–</td><td rowspan="1" colspan="1">Leaves 2.5–6.5 × 0.9–2.5 cm; corona lobes sagittate with obtuse or truncate apices</td><td rowspan="1" colspan="1">
                      <bold><italic><tp:taxon-name><tp:taxon-name-part taxon-name-part-type="genus" reg="Dischidia">D.</tp:taxon-name-part> <tp:taxon-name-part taxon-name-part-type="species" reg="singularis">singularis</tp:taxon-name-part></tp:taxon-name></italic></bold>
                    </td></tr><tr><td rowspan="1" colspan="1">19</td><td rowspan="1" colspan="1">Corolla greenish-white with purple lines alternating with lobes, mouth of corolla tube hairy throughout</td><td rowspan="1" colspan="1">
                      <bold><italic><tp:taxon-name><tp:taxon-name-part taxon-name-part-type="genus" reg="Dischidia">D.</tp:taxon-name-part> <tp:taxon-name-part taxon-name-part-type="species" reg="punctate">punctate</tp:taxon-name-part></tp:taxon-name></italic></bold>
                    </td></tr><tr><td rowspan="1" colspan="1">–</td><td rowspan="1" colspan="1">Corolla white or creamy white, with a ring of hairs in mouth of tube</td><td rowspan="1" colspan="1">
                      <bold><italic><tp:taxon-name><tp:taxon-name-part taxon-name-part-type="genus" reg="Dischidia">D.</tp:taxon-name-part> <tp:taxon-name-part taxon-name-part-type="species" reg="acutifolia">acutifolia</tp:taxon-name-part></tp:taxon-name></italic></bold>
                    </td></tr></tbody></table></table-wrap></sec></tp:treatment-sec><ref-list><ref id="B5"><mixed-citation xmlns:xlink="http://www.w3.org/1999/xlink" xlink:type="simple"><institution xlink:type="simple">IUCN</institution> (<year>2017</year>) Guidelines for using the IUCN red list categories and criteria, version 13. <ext-link xlink:type="simple" ext-link-type="uri" xlink:href="https://www.iucnredlist.org/">https://www.iucnredlist.org/</ext-link> [accessed: 29 Aug 2018]</mixed-citation></ref><ref id="B10"><mixed-citation xmlns:xlink="http://www.w3.org/1999/xlink" xlink:type="simple"><person-group><name name-style="western"><surname>Thaithong</surname><given-names>O</given-names></name><name name-style="western"><surname>Kidyoo</surname><given-names>A</given-names></name><name name-style="western"><surname>Kidyoo</surname><given-names>M</given-names></name></person-group> (<year>2018</year>) Handbook of Asclepiads of Thailand. Amarin Printing and Publishing Public Company Limited, Thailand, 1–326.</mixed-citation></ref><ref id="B2"><mixed-citation xmlns:xlink="http://www.w3.org/1999/xlink" xlink:type="simple"><person-group><name name-style="western"><surname>Constantin</surname><given-names>J</given-names></name></person-group> (<year>1912</year>) <article-title><italic><tp:taxon-name><tp:taxon-name-part taxon-name-part-type="genus">Dischidia</tp:taxon-name-part></tp:taxon-name></italic> R. Br.</article-title> In: <person-group><name name-style="western"><surname>Lecomte</surname><given-names>MH</given-names></name></person-group> (<role>Ed.</role>) <issue-title>Flora Generale de L’ Indo-Chine, Volume 4.</issue-title><source>Masson Masson Et Ce, E’ Diteurs, Paris</source>, <fpage>141</fpage>–<lpage>149</lpage>.</mixed-citation></ref></ref-list></tp:taxon-treatment>
